# Supplementary material for: Nutritional Characterization of Chilean Landraces of Common Bean
Source: Plants (Basel). 2024 Mar 12;13(6):817. doi: 10.3390/plants13060817 (PMC10974410; doi:10.3390/plants13060817)
Supplement: Supplementary file 1 [file plants-13-00817-s001.zip]

Archive with 5 entries (5 files):
- supplementary.pdf
- Table S1.xlsx
- Table S2.xlsx
- Table S3.xlsx
- Table S4.xlsx
