# Supplementary material for: Nutritional Characterization of Chilean Landraces of Common Bean
Source: Plants (Basel). 2024 Mar 12;13(6):817. doi: 10.3390/plants13060817 (PMC10974410; doi:10.3390/plants13060817)
Supplement: Supplementary file 1 [file plants-13-00817-s001.zip › Table S1.xlsx]

## Sheet: AAs + Sucrose + Minerals + TPC 
Table S1. Content of amino acids, minerals, sucrose, total phenolic compounds and proteins for the 28 common bean accessions evaluated.
Sample	ID	Variety	Sucrose	TPC	ORAC	Gly.His	Thr	Val	Met	Ile	Leu	Phe	Lys	EAAs	Asp	Glu	4Hyp	Ser	Arg	Ala	Pro	Tyr	NEAAs	PS	Protein	P	K	Ca	Mg	Macroelements	Mn	Zn	Cu	Fe	B	Microelements
Alubia	Phv1	Commercial	2.6715	46.2099	10196.5	61.0225	31.9071	37.0158	6.99603	34.4199	56.8997	38.1879	46.3302	312.779	87.0559	116.793	2.30028	42.5042	49.2587	32.2837	29.4173	24.3273	383.94	3.3367	22.375	5.5	17.5	2	2.2	27.2	14	33	11	53	26	137
Alubia	Phv1	Commercial	2.46171	47.5339	10192.4	60.7452	31.8173	36.6767	6.99422	33.7183	56.1564	38.1548	46.0936	310.356	86.4372	115.935	2.26357	42.3098	48.5874	32.0857	29.3938	24.1324	381.145	3.25589	21.625	5.3	17.3	2.2	2.2	27	14	32	11	51	24	132
Alubia	Phv1	Commercial	2.07311	54.1543	10188.2	60.8839	31.8622	36.8462	6.99513	34.0691	56.528	38.1713	46.2119	311.568	86.7465	116.364	2.28193	42.407	48.9231	32.1847	29.4056	24.2298	382.543	3.2963	22.1875	5.1	16.8	2	2.2	26.1	14	34	10	52	29	139
Apolo	Phv2	Landrace	2.65944	154.461	17710.4	67.3378	37.5662	43.7508	8.83614	40.6324	69.6228	46.0767	54.809	368.632	103.81	137.195	2.02262	50.6686	62.7232	42.8061	33.4771	33.2284	465.931	6.57576	23.875	4.8	17	1.6	2.1	25.5	14	29	10	54	18	125
Apolo	Phv2	Landrace	2.71901	143.02	18129.5	63.943	35.7368	40.0328	8.2109	36.108	62.6474	40.9994	53.969	341.647	99.036	128.555	2.076	48.6265	55.7603	39.144	31.1789	28.9059	433.282	6.81818	24.5625	4.8	16.6	1.2	1.9	24.5	13	27	11	49	26	126
Apolo	Phv2	Landrace	2.3281	155.606	17920	65.6404	36.6515	41.8918	8.52352	38.3702	66.1351	43.5381	54.389	355.14	101.423	132.875	2.04931	49.6475	59.2417	40.975	32.328	31.0672	449.606	6.69697	24.0625	4.6	16.3	1.5	2	24.4	13	29	11	53	18	124
Araucano	Phv3	Landrace	1.5374	118.551	22993.3	64.6807	34.7581	43.2089	8.58071	39.977	67.538	45.7356	54.1708	358.65	98.6191	131.9	1.79503	49.0715	60.8968	37.8778	32.4863	29.7646	442.411	7.44314	28.25	4.9	16.3	1.3	1.8	24.3	11	42	11	68	19	151
Araucano	Phv3	Landrace	1.3702	117.341	23045	66.028	36.8066	43.7219	9.42639	40.9921	70.0321	46.7467	58.0093	371.763	104.014	136.36	1.85964	51.0387	64.4617	40.505	32.8963	30.7441	461.88	8.04706	28.5625	4.9	16.7	1.2	1.9	24.7	11	42	11	68	26	158
Araucano	Phv3	Landrace	1.29951	117.946	23096.7	65.3544	35.7824	43.4654	9.00355	40.4846	68.785	46.2412	56.0901	365.207	101.316	134.13	1.82734	50.0551	62.6792	39.1914	32.6913	30.2544	452.145	7.7451	27.6875	4.6	16.3	1.2	1.8	23.9	11	41	11	67	24	154
Arroz	Phv4	Landrace	2.919	52.8197	7695.92	59.1215	31.3317	37.0088	6.96892	34.2594	57.2808	39.2086	43.9155	309.095	89.5475	120.492	2.02663	44.6698	52.0307	31.39	28.5383	28.8284	397.523	3.25589	27.375	4.7	16.9	2.7	1.9	26.2	19	43	9	66	17	154
Arroz	Phv4	Landrace	2.75458	58.1149	7831.94	59.2907	31.3798	36.7562	6.94089	33.8853	57.0421	39.0598	43.8416	308.196	89.1504	120.322	2.05246	44.608	52.0314	31.3037	28.5333	28.6843	396.686	2.83165	27.9375	4.6	17	3.1	2	26.7	19	44	9	71	19	162
Arroz	Phv4	Landrace	3.11747	52.8197	7559.89	59.2061	31.3558	36.8825	6.95491	34.0724	57.1615	39.1342	43.8785	308.646	89.349	120.407	2.03955	44.6389	52.0311	31.3468	28.5358	28.7563	397.105	3.04377	27.125	4.4	16.4	3	2	25.8	18	46	11	70	16	161
Arvejilla	Phv5	Landrace	4.17901	102.224	5277.98	62.6075	36.8876	40.9685	5.25762	36.1132	62.5852	41.5814	50.2442	336.245	92.7005	121.949	1.37463	47.8565	52.0133	38.8313	31.0284	24.7279	410.482	4.09091	22.75	4.2	15	1.1	2	22.3	12	39	10	82	13	156
Arvejilla	Phv5	Landrace	3.78905	106.924	5501.37	62.6062	36.7709	40.8908	5.25938	35.9746	62.4456	41.4726	50.0187	335.439	92.9862	123.834	1.38252	47.6771	51.9431	38.8331	31.003	24.6748	412.334	5.6532	22.8125	4.2	15.1	0.9	2	22.2	12	38	11	81	13	155
Arvejilla	Phv5	Landrace	4.09548	102.224	5724.75	62.6069	36.8293	40.9297	5.2585	36.0439	62.5154	41.527	50.1315	335.842	92.8434	122.891	1.37857	47.7668	51.9782	38.8322	31.0157	24.7014	411.408	4.87205	22.8125	4.1	14.7	1.5	2.1	22.4	12	42	10	89	13	166
Azufrado	Phv6	Landrace	1.19871	88.7234	10660.9	48.2065	33.1154	33.8876	9.35545	28.2633	49.0043	36.2669	43.4342	281.534	76.0204	94.2852	1.9949	42.4291	53.8887	40.8761	30.264	17.5299	357.288	2.96633	22.3125	4	13.5	2.2	1.8	21.5	12	39	10	78	13	152
Azufrado	Phv6	Landrace	1.22487	85.4567	10860.4	51.6248	36.7279	39.127	9.00083	32.9868	58.2778	43.5128	51.9534	323.211	83.7819	102.976	1.76524	45.528	58.0647	38.1935	33.9418	19.9941	384.245	1.30976	22.5625	3.9	13	1.7	1.7	20.3	12	37	9	68	14	140
Azufrado	Phv6	Landrace	0.896796	82.19	10461.4	49.9157	34.9217	36.5073	9.17814	30.625	53.641	39.8899	47.6938	302.372	79.9012	98.6307	1.88007	43.9786	55.9767	39.5348	32.1029	18.762	370.767	2.13805	22.4375	4.1	13.8	2.1	1.9	21.9	11	39	10	72	12	144
Blanco Español	Phv7	Commercial	2.45408	49.3586	5966.9	60.2527	35.2488	38.7563	5.02151	34.4671	59.8611	40.0549	48.5277	322.19	87.854	120.712	1.10466	46.4905	49.8575	37.0845	29.7526	26.5377	399.394	3.38384	24.1875	5.6	17.2	1.2	2	26	11	39	12	68	18	148
Blanco Español	Phv7	Commercial	2.38465	55.8703	6081.07	60.1155	35.3741	38.8623	5.04329	34.4807	60.0703	40.1404	48.5289	322.615	87.9818	120.083	1.09603	46.6389	50.0211	37.2423	29.8442	26.6318	399.54	2.75758	24.6875	5.5	16.6	1.5	1.9	25.5	11	39	12	68	16	146
Blanco Español	Phv7	Commercial	2.01816	55.8703	5905.42	60.1841	35.3114	38.8093	5.0324	34.4739	59.9657	40.0977	48.5283	322.403	87.9179	120.398	1.10034	46.5647	49.9393	37.1634	29.7984	26.5847	399.467	3.07071	24.125	5.3	16.6	1.5	2	25.4	11	42	12	73	19	157
Cabrita/Señorita	Phv8	Landrace	2.51588	150.214	15559	62.2888	33.6058	40.3301	8.45198	37.6436	61.1016	40.0179	45.7152	329.155	94.7527	128.41	2.00042	46.9744	53.1079	33.1193	30.6914	29.4481	418.504	6.57374	28.25	5.5	19.4	1	2.2	28.1	11	35	10	53	17	126
Cabrita/Señorita	Phv8	Landrace	2.22196	154.171	13368	57.5674	31.1123	36.346	7.74158	34.5625	55.7749	37.0484	42.6088	302.762	88.0664	118.535	1.89319	43.5525	48.7354	30.4103	28.7928	26.6822	386.668	6.85657	27.8125	5.6	18.9	0.8	2.1	27.4	11	35	11	54	18	129
Cabrita/Señorita	Phv8	Landrace	2.33792	162.084	12921.8	59.9281	32.3591	38.3381	8.09678	36.1031	58.4383	38.5331	44.162	315.958	91.4096	123.473	1.94681	45.2635	50.9217	31.7648	29.7421	28.0651	402.586	6.71515	26.75	5.2	18.7	0.8	2	26.7	11	35	10	55	21	132
Cimarron	Phv9	Landrace	2.17422	74.9267	9543.43	55.4166	32.9305	37.6783	6.93696	32.9993	59.8577	45.7606	55.418	326.998	79.8908	116.305	1.2306	48.4088	60.1932	34.0955	34.1415	24.4119	398.678	5.2303	28.75	4.7	15.7	1.1	1.9	23.4	14	45	11	107	17	194
Cimarron	Phv9	Landrace	2.41997	78.5522	9406.44	55.1305	35.606	36.0578	7.78281	30.053	57.0062	44.9085	53.2838	319.829	76.2798	113.632	1.12092	47.8762	57.153	34.7783	33.9211	25.1381	389.9	2.34141	29.0625	4.5	15.9	1.5	2	23.9	14	49	10	110	17	200
Cimarron	Phv9	Landrace	2.26408	70.0928	9474.94	55.2736	34.2683	36.868	7.35989	31.5261	58.4319	45.3346	54.3509	323.413	78.0853	114.969	1.17576	48.1425	58.6731	34.4369	34.0313	24.775	394.289	3.78586	29.4375	4.6	15.8	0.8	1.9	23.1	14	42	10	98	20	184
Cisne	Phv10	Landrace	2.25867	90.6559	4655.65	61.1196	35.8862	41.068	9.44082	34.6864	61.8161	48.0196	59.4312	351.468	76.5618	117.983	1.35038	49.5832	60.7284	35.9513	37.6507	29.7575	409.567	2.74579	25.0625	4.5	16.7	2.7	2	25.9	15	42	13	81	17	168
Cisne	Phv10	Landrace	2.63948	89.4123	4890.79	59.7864	36.9665	40.5352	9.44327	33.2068	61.1728	47.2237	58.5817	346.916	84.8233	119.465	1.24072	50.5129	59.1341	36.8336	37.1982	29.0148	418.222	3.89597	23.875	4.5	16.7	2	1.9	25.1	14	38	12	55	17	136
Cisne	Phv10	Landrace	2.58252	91.8994	4420.51	60.453	36.4264	40.8016	9.44205	33.9466	61.4944	47.6217	59.0064	349.192	80.6926	118.724	1.29555	50.0481	59.9313	36.3924	37.4245	29.3862	413.895	3.32088	24.375	4.7	16.7	2.6	2	26	15	40	13	57	14	139
Coscorron	Phv11	Landrace	2.09805	50.0627	4544.91	60.4151	38.1321	36.9804	5.5799	39.667	63.6146	50.5635	55.3739	350.326	88.1445	106.866	0.739965	53.2184	62.7877	40.7085	30.3153	19.0948	401.875	1.76829	23.625	3.9	14.6	2.1	2	22.6	13	41	10	66	17	147
Coscorron	Phv11	Landrace	2.87925	52.7046	4536.24	63.8429	39.5043	38.5535	5.43432	42.9979	66.4259	49.8002	53.6614	360.22	90.3315	109.531	0.752444	57.3209	65.7305	42.1389	31.2458	20.0568	417.108	1.78049	24.25	3.8	14.4	2	1.9	22.1	14	42	8	70	15	149
Coscorron	Phv11	Landrace	2.14468	44.7791	4553.59	62.129	38.8182	37.7669	5.50711	41.3324	65.0202	50.1818	54.5176	355.273	89.238	108.198	0.746205	55.2697	64.2591	41.4237	30.7805	19.5758	409.491	1.77439	24.25	3.9	14.5	2.1	2	22.5	13	43	10	69	14	149
Frutilla	Phv12	Landrace	3.06702	147.082	16163.4	54.2391	29.5811	32.8394	9.03836	31.1804	54.4738	34.9999	46.8651	293.217	81.0906	105.503	2.07792	38.8497	45.0607	34.4413	27.2645	24.7967	359.085	7.21951	22.8125	5.8	17.9	1.3	2.1	27.1	11	35	10	55	16	127
Frutilla	Phv12	Landrace	3.01005	152.34	16520.5	57.8306	32.2376	36.112	9.39033	32.3411	59.2729	38.0074	49.0247	314.217	85.6104	113.661	2.27331	41.5432	50.0882	36.9083	29.2354	25.0755	384.396	6.43902	23	5.7	17.6	1.4	2.1	26.8	11	36	10	55	18	130
Frutilla	Phv12	Landrace	2.55893	154.968	16877.6	56.0349	30.9094	34.4757	9.21435	31.7607	56.8733	36.5036	47.9449	303.717	83.3505	109.582	2.17561	40.1964	47.5744	35.6748	28.25	24.9361	371.74	6.82927	21.4375	5.6	17.8	1.6	2.2	27.2	12	38	10	57	19	136
Ganso	Phv13	Landrace	1.62974	59.7949	4938.64	58.7767	33.7097	39.4244	6.02325	34.0122	59.6548	39.9381	47.223	318.762	92.3157	115.999	1.07733	43.9863	69.9618	36.8951	28.5163	19.0805	407.832	3.36117	23.6875	3.9	15.2	1	2	22.1	15	43	9	86	18	171
Ganso	Phv13	Landrace	1.66013	57.7973	5419.38	58.6837	33.7758	39.4816	6.02752	34.0497	59.7845	39.9855	47.2	318.988	92.2462	115.596	1.05387	44.09	70.0638	36.9557	28.5594	19.1215	407.686	2.91429	23.1875	3.6	14.3	1.5	1.9	21.3	15	44	10	91	15	175
Ganso	Phv13	Landrace	1.14157	55.7997	3982.51	58.7302	33.7427	39.453	6.02539	34.0309	59.7197	39.9618	47.2115	318.875	92.281	115.797	1.0656	44.0382	70.0128	36.9254	28.5378	19.101	407.759	3.13773	23.4375	3.6	15.1	1.7	2.1	22.5	16	48	9	101	22	196
Hallado	Phv14	Landrace	3.42082	172.192	11836.2	64.4146	37.4367	41.6169	8.20938	37.3086	65.1712	44.4471	54.4744	353.079	94.804	134.238	1.66849	49.5693	57.7151	40.3911	31.6118	32.532	442.53	8.58943	21.8125	4.9	16.4	1.2	2.2	24.7	11	31	8	63	15	128
Hallado	Phv14	Landrace	2.9148	183.43	13152.9	64.0103	37.2157	41.3754	8.18762	37.2446	64.9142	44.3579	54.1454	351.451	94.4219	133.568	1.64966	49.2659	57.5502	40.2229	31.4841	32.4207	440.583	8.55691	25.0625	4.8	16.5	1.2	2.2	24.7	11	31	8	66	14	130
Hallado	Phv14	Landrace	2.86045	174.689	11628.8	64.2124	37.3262	41.4961	8.1985	37.2766	65.0427	44.4025	54.3099	352.265	94.6129	133.903	1.65908	49.4176	57.6326	40.307	31.548	32.4764	441.556	8.57317	24.8125	5.2	17	1.1	2.3	25.6	11	32	10	67	17	137
Hallado aleman	Phv15	Landrace	4.58913	144.748	20579.6	59.4179	36.7862	44.1617	11.1667	39.4971	65.3392	49.1611	61.2731	366.803	93.1866	126.35	1.90746	48.701	66.3529	37.4984	37.5624	29.8205	441.379	5.57273	23.1875	4.1	14.1	1.8	1.8	21.8	10	30	9	62	17	128
Hallado aleman	Phv15	Landrace	3.99921	140.041	20750.3	61.3349	37.1122	43.4305	12.5029	38.9946	64.8761	48.8644	61.9619	369.078	88.9898	125.704	1.95243	49.0863	65.5399	37.4776	37.4443	30.1583	436.352	5.37955	23.25	4	13.9	1.6	1.6	21.1	10	29	10	52	21	122
Hallado aleman	Phv15	Landrace	4.26385	152.986	20408.9	60.3764	36.9492	43.7961	11.8348	39.2458	65.1077	49.0128	61.6175	367.94	91.0882	126.027	1.92995	48.8936	65.9464	37.488	37.5034	29.9894	438.866	5.47614	22.9375	4	13.6	2.5	1.8	21.9	11	31	8	63	22	135
Indiano	Phv16	Landrace	2.19321	163.092	16124.6	59.9972	34.0939	37.0966	5.07183	32.4639	56.9286	37.1305	45.0903	307.873	87.1737	119.151	1.7727	45.0261	50.2518	37.1923	28.8353	24.2686	393.671	7.59545	21.1875	4.2	16.6	1.8	2.3	24.9	15	43	8	86	16	168
Indiano	Phv16	Landrace	1.99924	161.307	16202.4	59.6719	33.9973	36.8805	5.06021	32.252	56.653	36.9001	45.0429	306.458	86.7504	118.831	1.75737	44.9267	50.0864	37.1998	28.8204	24.1436	392.515	6.20909	21.625	4.2	17	1.9	2.3	25.4	14	42	8	82	24	170
Indiano	Phv16	Landrace	2.19796	159.521	16280.2	59.8346	34.0456	36.9886	5.06602	32.3579	56.7908	37.0153	45.0666	307.165	86.962	118.991	1.76503	44.9764	50.1691	37.1961	28.8279	24.2061	393.093	6.90227	21.75	4.1	16.1	2.2	2.2	24.6	14	42	9	84	16	165
Juanita	Phv17	Landrace	3.06691	147.778	19515.6	59.9169	32.7448	38.0438	8.25817	36.616	62.4547	40.5984	49.0536	327.686	90.2074	122.124	1.78256	45.9667	57.0692	33.0776	30.4718	28.1791	408.878	8.92683	28.6875	5.3	18.1	1.5	2	26.9	11	36	12	72	16	147
Juanita	Phv17	Landrace	2.95672	150.443	19459.6	64.7933	35.371	37.7812	7.7652	36.0754	64.53	43.4451	55.5124	345.274	96.3937	129.821	1.88283	51.1907	63.2639	34.6799	31.566	30.3732	439.172	7.63415	28.6875	5.1	17.9	1.5	1.9	26.4	12	40	12	79	16	159
Juanita	Phv17	Landrace	3.00257	145.113	19571.5	62.3551	34.0579	37.9125	8.01169	36.3457	63.4924	42.0217	52.283	336.48	93.3006	125.973	1.8327	48.5787	60.1665	33.8787	31.0189	29.2761	424.025	8.28049	28.1875	4.7	17.7	1.9	2	26.3	12	40	12	82	17	163
Manteca	Phv18	Landrace	5.07498	117.948	10212.9	64.1735	34.3784	42.4076	6.03157	37.3822	63.8904	43.3572	51.7996	343.42	99.4079	121.484	2.72069	47.4263	59.281	37.7149	30.4109	20.4105	418.856	4.97289	24.8125	3.4	14.3	1.5	1.8	21	11	34	10	57	14	126
Manteca	Phv18	Landrace	4.46672	117.948	10053.5	62.5837	34.4209	42.1653	6.04602	37.3352	63.9457	43.5161	51.7802	341.793	99.365	121.565	2.74339	47.5188	59.1015	37.8255	30.4868	21.3528	419.959	4.36484	23.875	3.4	14.3	1.3	1.9	20.9	11	35	8	59	13	126
Manteca	Phv18	Landrace	4.72244	117.948	10929.3	63.3786	34.3997	42.2864	6.0388	37.3587	63.918	43.4367	51.7899	342.607	99.3864	121.525	2.73204	47.4725	59.1913	37.7702	30.4488	20.8817	419.408	4.66886	24	3.5	14.5	1.5	1.9	21.4	11	35	8	67	22	143
Mantequilla	Phv19	Landrace	4.12915	105.298	10737.8	59.9212	34.9046	37.5473	6.05046	32.9772	57.6039	37.347	43.8494	310.201	86.9765	115.201	1.6448	44.8601	46.6033	37.3189	29.5178	21.4198	383.542	4.44946	20.5625	4.1	16.5	2.1	2.1	24.8	17	46	8	104	14	189
Mantequilla	Phv19	Landrace	3.60286	113.674	10127.2	59.7529	34.8775	37.3548	6.04357	32.9122	57.5867	37.1234	43.7017	309.353	86.8559	115.359	1.6832	44.8655	46.7367	37.313	29.4961	21.4041	383.713	3.72903	19.8125	3.9	15.9	2.4	2	24.2	17	48	8	107	17	197
Mantequilla	Phv19	Landrace	3.52486	111.281	10432.5	59.837	34.8911	37.4511	6.04702	32.9447	57.5953	37.2352	43.7755	309.777	86.9162	115.28	1.664	44.8628	46.67	37.3159	29.507	21.4119	383.628	4.08925	20.5625	4	16.2	2.6	2.1	24.9	17	49	8	116	15	205
Miami	Phv20	Commercial	2.09267	143.03	22354.3	65.5477	34.4619	40.8222	7.72752	35.738	60.2507	38.2949	51.3949	334.238	95.5191	126.771	2.38213	47.5854	54.781	39.1246	31.8526	29.627	427.643	8.58409	22.8125	4.9	15.8	1.3	1.9	23.9	19	39	9	72	19	158
Miami	Phv20	Commercial	2.23829	151.515	22379.4	68.3287	37.7282	43.3482	8.64741	38.4575	66.996	40.8179	53.5804	357.904	93.5961	135.135	2.42921	50.7108	54.5238	43.3456	33.7548	32.1033	445.598	7.51591	22.875	4.9	15.9	1.4	1.9	24.1	19	39	8	72	17	155
Miami	Phv20	Commercial	2.41388	156.364	22366.9	66.9382	36.095	42.0852	8.18747	37.0978	63.6233	39.5564	52.4876	346.071	94.5576	130.953	2.40567	49.1481	54.6524	41.2351	32.8037	30.8652	436.621	8.05	23.125	4.8	15.6	1.5	1.9	23.8	19	39	9	72	17	156
Negro	Phv21	Commercial	3.52038	125.639	20660.8	68.686	38.4288	45.574	6.43767	39.8312	66.5963	45.1507	56.5265	367.231	100.813	124.107	3.29953	48.9526	56.6186	40.4372	33.2428	23.2349	430.706	7.34141	21.75	4.7	14.9	1.4	2.2	23.2	13	35	10	54	18	130
Negro	Phv21	Commercial	3.47949	137.605	19877.5	68.847	38.2758	45.8656	6.4186	39.5214	66.286	44.9805	55.8488	366.044	100.364	123.859	3.29442	48.8326	56.4847	40.3735	33.1633	23.1437	429.515	6.49293	21.8125	4.7	15	1.9	2.3	23.9	12	35	10	54	15	126
Negro	Phv21	Commercial	3.405	138.802	20269.1	68.7665	38.3523	45.7198	6.42814	39.6763	66.4412	45.0656	56.1877	366.637	100.589	123.983	3.29698	48.8926	56.5516	40.4053	33.203	23.1893	430.11	6.91717	20.9375	4.2	14.3	2.3	2.4	23.2	12	38	9	60	16	135
Pajarito	Phv22	Landrace	2.95296	101.498	12155.7	53.1916	33.7482	37.3157	10.3772	33.0818	55.6027	43.2876	51.0704	317.675	76.5921	103.997	1.52007	43.6804	58.1545	32.0564	32.2576	25.4687	373.727	6.64301	24.9375	4.3	15.9	1.4	2	23.6	11	35	10	61	16	133
Pajarito	Phv22	Landrace	2.91141	108.097	10946.2	64.3156	38.9736	41.8592	9.01046	33.2574	56.5209	49.9343	57.9983	351.87	74.1152	115.259	1.44558	48.903	68.832	38.6099	38.5299	30.332	416.027	6.20215	24.75	4.2	15.7	1.3	1.9	23.1	10	33	9	58	19	129
Pajarito	Phv22	Landrace	2.58155	101.498	12278.4	58.7536	36.3609	39.5875	9.69381	33.1696	56.0618	46.611	54.5344	334.773	75.3536	109.628	1.48282	46.2917	63.4932	35.3332	35.3937	27.9003	394.877	6.42258	25.625	4.5	16.1	1.3	1.9	23.8	11	35	10	60	17	133
Palo	Phv23	Landrace	2.59783	108.579	17278.7	63.0816	42.324	42.384	10.3179	38.0597	64.9865	60.4457	49.6377	371.237	93.3572	124.375	1.51116	50.7285	66.5879	39.2002	36.5225	34.9273	447.21	5.26061	30.4375	7.1	19.4	1.9	2.5	30.9	18	54	14	93	17	196
Palo	Phv23	Landrace	2.22826	108.579	18224.2	59.6442	39.0843	41.1509	10.4038	36.9972	64.4491	58.3567	48.2833	358.37	95.8228	125.463	1.35962	50.7538	65.6088	39.3544	35.1794	33.7907	447.332	5.42222	30.6875	8.1	20.6	1.1	2.3	32.1	18	50	13	75	14	170
Palo	Phv23	Landrace	2.14405	108.579	17629.1	61.3629	40.7041	41.7674	10.3609	37.5285	64.7178	59.4012	48.9605	364.803	94.59	124.919	1.43539	50.7411	66.0983	39.2773	35.8509	34.359	447.271	5.34141	29.9375	7.4	19.4	2.2	2.5	31.5	19	54	14	90	16	193
Peumo	Phv24	Landrace	2.80177	217.308	20022.1	66.2517	38.4104	42.1517	7.88174	36.1483	62.197	42.7309	54.5739	350.346	99.5278	125.159	3.1513	49.1174	50.5617	39.3504	31.9122	28.1826	426.963	10.0249	22.75	3.9	15.2	1	1.9	22	11	26	8	46	18	109
Peumo	Phv24	Landrace	2.46437	222.11	23143	66.3935	38.3222	41.9517	7.90913	36.0365	62.0565	42.6552	54.5461	349.871	99.0035	124.855	3.14652	49.0522	50.6896	39.3357	31.8561	28.3187	426.257	9.99798	23.1875	3.9	15.1	1.2	1.9	22.1	11	25	9	50	16	111
Peumo	Phv24	Landrace	2.15533	214.907	23338.7	66.3226	38.3663	42.0517	7.89543	36.0924	62.1267	42.693	54.56	350.108	99.2657	125.007	3.14891	49.0848	50.6257	39.343	31.8841	28.2507	426.61	10.0114	23.0625	3.8	14.9	1.2	2	21.9	11	26	9	50	15	111
Rojo Canada	Phv25	Commercial	2.38471	137.768	15353.8	62.4221	36.2515	41.728	5.66315	37.7498	62.9195	42.704	52.9424	342.381	91.7557	125.915	1.35491	46.3273	51.3661	38.3384	31.4388	29.1465	415.643	6.46263	20.8125	5.5	16.8	1.2	1.9	25.4	12	39	10	61	16	138
Rojo Canada	Phv25	Commercial	2.49337	138.37	16071.7	62.3807	36.268	41.713	5.67397	37.7555	62.9721	42.7106	52.9848	342.459	91.4496	125.369	1.37747	46.3249	51.4564	38.4324	31.4858	29.1822	415.078	5.35152	21.3125	5.4	16.6	1.5	2	25.5	12	35	9	51	21	128
Rojo Canada	Phv25	Commercial	2.46215	137.167	14630	62.4014	36.2597	41.7205	5.66856	37.7526	62.9458	42.7073	52.9636	342.42	91.6027	125.642	1.36619	46.3261	51.4112	38.3854	31.4623	29.1643	415.36	5.90707	21.6875	5.2	16.5	1.7	2	25.4	12	37	14	53	14	130
Sapito	Phv26	Landrace	2.08483	63.6196	7286.54	57.6456	31.5063	37.8993	7.15358	33.2535	54.7013	35.9967	44.6172	302.773	88.5347	112.715	2.09575	41.784	54.0004	31.5648	28.1455	25.4259	384.266	2.51212	24.625	5.3	16.4	1.9	2.1	25.7	12	22	11	81	17	143
Sapito	Phv26	Landrace	2.01275	58.5198	7158.54	59.8421	32.7304	39.4819	7.39482	35.7666	58.0145	39.6672	45.8698	318.767	91.285	116.449	2.13803	43.3459	55.9254	32.6222	29.1387	26.5156	397.42	1.75455	24.1875	5.6	16.5	2.2	2.2	26.5	13	23	11	82	17	146
Sapito	Phv26	Landrace	2.1528	58.5198	7030.55	58.7438	32.1183	38.6906	7.2742	34.5101	56.3579	37.8319	45.2435	310.77	89.9098	114.582	2.11689	42.565	54.9629	32.0935	28.6421	25.9708	390.843	2.13333	23.5625	5.9	16.5	2.3	2.2	26.9	13	24	12	88	16	153
Torcaza	Phv27	Landrace	2.14709	72.6553	9689.18	68.3695	41.1367	38.9682	3.33382	41.6984	67.6759	50.4441	55.765	367.392	92.1857	118.294	0.981129	59.7157	54.0802	43.2271	33.4594	24.4947	426.438	6.27742	21.5625	3.8	15.1	1.8	2.1	22.8	14	41	12	96	13	176
Torcaza	Phv27	Landrace	2.11342	68.8246	9778.52	68.1756	40.2768	38.7748	3.31499	41.9327	67.2827	50.1864	54.9772	364.921	91.2083	117.396	0.80245	59.1544	53.9956	42.9487	33.1209	24.8296	423.456	4.36344	21.75	3.9	15.1	1.7	2.1	22.8	15	41	12	96	13	177
Torcaza	Phv27	Landrace	2.0618	68.8246	9599.84	68.2725	40.7068	38.8715	3.3244	41.8156	67.4793	50.3153	55.3711	366.156	91.697	117.845	0.891789	59.435	54.0379	43.0879	33.2902	24.6621	424.947	5.32043	22	3.7	14.8	1.5	2	22	15	43	12	98	20	188
Tortola	Phv28	Landrace	1.63036	77.4364	8147.74	55.2483	32.7344	35.1085	5.01501	30.9402	53.7255	35.9125	44.4392	293.124	81.7228	110.92	1.48697	42.3296	46.7362	34.0753	27.6409	24.3387	369.25	3.24396	23.125	4.3	15.5	1.2	1.9	22.9	14	43	11	87	15	170
Tortola	Phv28	Landrace	1.71107	84.696	8221.18	55.4374	32.7141	35.0469	5.02104	30.9161	53.8009	35.9134	44.5568	293.407	81.7603	111.137	1.51325	42.4361	46.8267	34.1843	27.6676	24.3723	369.897	3.36484	23.375	4.4	16.1	1	2	23.5	15	46	12	90	16	179
Tortola	Phv28	Landrace	1.67072	81.0662	8294.62	55.3428	32.7242	35.0777	5.01803	30.9281	53.7632	35.913	44.498	293.265	81.7415	111.028	1.50011	42.3828	46.7815	34.1298	27.6543	24.3555	369.574	3.3044	23.125	4.4	16.1	1	2	23.5	14	45	12	89	16	176

## Sheet: RFO
Table S1. Content of Raffinose (RFO) for 28 common bean accessions evaluated.
Sample	ID	Variety	RFO
Alubia	Phv1	Commercial	5.14075
Alubia	Phv1	Commercial	5.49013
Alubia	Phv1	Commercial	5.39031
Apolo	Phv2	Landrace	4.90308
Apolo	Phv2	Landrace	5.09349
Apolo	Phv2	Landrace	4.85548
Araucano	Phv3	Landrace	5.62913
Araucano	Phv3	Landrace	5.53037
Araucano	Phv3	Landrace	4.98721
Araucano	Phv3	Landrace	5.29524
Araucano	Phv3	Landrace	6.03069
Araucano	Phv3	Landrace	5.24621
Arroz	Phv4	Landrace	4.47466
Arroz	Phv4	Landrace	4.66507
Arroz	Phv4	Landrace	4.52226
Arvejilla	Phv5	Landrace	5.23351
Arvejilla	Phv5	Landrace	5.18549
Arvejilla	Phv5	Landrace	4.70535
Azufrado	Phv6	Landrace	5.4459
Azufrado	Phv6	Landrace	4.35672
Azufrado	Phv6	Landrace	4.46045
Blanco Español	Phv7	Commercial	5.37434
Blanco Español	Phv7	Commercial	5.47206
Blanco Español	Phv7	Commercial	5.17891
Cabrita/Señorita	Phv8	Landrace	4.83691
Cabrita/Señorita	Phv8	Landrace	4.73919
Cabrita/Señorita	Phv8	Landrace	4.64148
Cimarron	Phv9	Landrace	4.94111
Cimarron	Phv9	Landrace	5.24057
Cimarron	Phv9	Landrace	4.69156
Cisne	Phv10	Landrace	5.77973
Cisne	Phv10	Landrace	5.06323
Cisne	Phv10	Landrace	4.5378
Cisne	Phv10	Landrace	4.72887
Cisne	Phv10	Landrace	4.72887
Cisne	Phv10	Landrace	3.91684
Coscorron	Phv11	Landrace	4.01237
Coscorron	Phv11	Landrace	4.5378
Coscorron	Phv11	Landrace	4.20344
Frutilla	Phv12	Landrace	4.46045
Frutilla	Phv12	Landrace	5.34216
Frutilla	Phv12	Landrace	4.66791
Ganso	Phv13	Landrace	5.09745
Ganso	Phv13	Landrace	4.15348
Ganso	Phv13	Landrace	4.34228
Hallado	Phv14	Landrace	5.09349
Hallado	Phv14	Landrace	4.99829
Hallado	Phv14	Landrace	5.37911
Hallado aleman	Phv15	Landrace	5.4459
Hallado aleman	Phv15	Landrace	5.23843
Hallado aleman	Phv15	Landrace	4.9791
Indiano	Phv16	Landrace	4.06014
Indiano	Phv16	Landrace	4.5378
Indiano	Phv16	Landrace	4.77663
Juanita	Phv17	Landrace	4.88845
Juanita	Phv17	Landrace	5.18472
Juanita	Phv17	Landrace	4.64156
Juanita	Phv17	Landrace	4.65785
Juanita	Phv17	Landrace	4.85397
Juanita	Phv17	Landrace	4.65785
Manteca	Phv18	Landrace	5.05025
Manteca	Phv18	Landrace	5.66384
Manteca	Phv18	Landrace	4.86146
Mantequilla	Phv19	Landrace	4.46353
Mantequilla	Phv19	Landrace	3.97836
Mantequilla	Phv19	Landrace	4.07539
Miami	Phv20	Commercial	3.73578
Miami	Phv20	Commercial	4.22094
Miami	Phv20	Commercial	3.15358
Miami	Phv20	Commercial	4.31204
Miami	Phv20	Commercial	4.87007
Miami	Phv20	Commercial	4.66715
Negro	Phv21	Commercial	4.71986
Negro	Phv21	Commercial	4.48387
Negro	Phv21	Commercial	4.53107
Pajarito	Phv22	Landrace	4.48972
Pajarito	Phv22	Landrace	4.62577
Pajarito	Phv22	Landrace	4.67113
Palo	Phv23	Landrace	5.08597
Palo	Phv23	Landrace	5.43162
Palo	Phv23	Landrace	5.33286
Peumo	Phv24	Landrace	3.90016
Peumo	Phv24	Landrace	4.03622
Peumo	Phv24	Landrace	3.80946
Rojo Canada	Phv25	Commercial	4.27323
Rojo Canada	Phv25	Commercial	4.8494
Rojo Canada	Phv25	Commercial	4.70535
Sapito	Phv26	Landrace	5.68977
Sapito	Phv26	Landrace	5.58995
Sapito	Phv26	Landrace	5.04093
Torcaza	Phv27	Landrace	4.07539
Torcaza	Phv27	Landrace	4.36649
Torcaza	Phv27	Landrace	3.88133
Tortola	Phv28	Landrace	4.62577
Tortola	Phv28	Landrace	5.57814
Tortola	Phv28	Landrace	4.89788
Tortola	Phv28	Landrace	4.29468
Tortola	Phv28	Landrace	4.75648
Tortola	Phv28	Landrace	4.43322

## Sheet: Trp
Table S1. Content of Tryptophan (Trp) evaluated by fluorescence for 28 common bean accessions evaluated.
Sample	ID	Variety	Trp
Alubia	Phv1	Commercial	124.559
Apolo	Phv2	Landrace	54.817
Araucano	Phv3	Landrace	127.335
Arroz	Phv4	Landrace	205.312
Arvejilla	Phv5	Landrace	77.07
Azufrado	Phv6	Landrace	29.477
B. Español	Phv7	Commercial	128.689
Cabrita/Señorita	Phv8	Landrace	96.469
Cimarron	Phv9	Landrace	214.633
Cisne	Phv10	Landrace	62.431
coscorron	Phv11	Landrace	113.453
Frutilla	Phv12	Landrace	36.231
Ganso	Phv13	Landrace	116.35
Hallado	Phv14	Landrace	142.851
Hallado aleman	Phv15	Landrace	220.813
Indiano	Phv16	Landrace	58.978
Juanita	Phv17	Landrace	242.462
Manteca	Phv18	Landrace	209.052
Mantequilla	Phv19	Landrace	24.244
Miami	Phv20	Commercial	126.285
Negro	Phv21	Commercial	24.431
Pajarito	Phv22	Landrace	129.309
Palo	Phv23	Landrace	62.049
Peumo	Phv24	Landrace	34.538
Rojo Canada	Phv25	Commercial	40.374
Sapito	Phv26	Landrace	396.906
Torcaza	Phv27	Landrace	130.588
Tortola	Phv28	Landrace	141.828
