# Supplementary material for: Nutritional Characterization of Chilean Landraces of Common Bean
Source: Plants (Basel). 2024 Mar 12;13(6):817. doi: 10.3390/plants13060817 (PMC10974410; doi:10.3390/plants13060817)
Supplement: Supplementary file 1 [file plants-13-00817-s001.zip › Table S2.xlsx]

## Sheet: Hoja1
Table S2. Descriptive statistics and significant differences according to Tukey test for the 23 Chilean landraces and 5 commercial varieties of common beans
ID	Variety	Sugars						Antioxidant activity						Protein content						Microelements																		Macroelements
		Sucrose			RFO			TPC			ORAC			PS			Protein			Mn			Zn			Cu			Fe			B			Total			P			K			Ca			Mg
		Mean	SD	Tukey	Mean	SD	Tukey	Mean	SD	Tukey	Mean	SD	Tukey	Mean	SD	Tukey	Mean	SD	Tukey	Mean	SD	Tukey	Mean	SD	Tukey	Mean	SD	Tukey	Mean	SD	Tukey	Mean	SD	Tukey	Mean	SD	Tukey	Mean	SD	Tukey	Mean	SD	Tukey	Mean	SD	Tukey	Mean	SD	Tukey
Phv1	Commercial	2.40211	0.303615	fghij	5.34039	0.179954	ab	49.2993	4.25627	m	10192.4	4.1879	jk	3.2963	0.040404	jklm	22.0625	0.390312	ghij	14	0	cde	33	1	klmn	10.6667	0.57735	bcdefg	52	1	jk	26.3333	2.51661	a	136	3.60555	fghi	5.3	0.2	bcdefg	17.2	0.360555	bc	2.06667	0.11547	bc	2.2	0	bcde
Phv10	Landrace	2.49356	0.205402	fghij	4.79255	0.614437	abcdef	90.6559	1.24356	i	4655.65	235.141	q	3.32088	0.575092	jklm	24.4375	0.596212	cd	14.6667	0.57735	cd	40	2	defgh	12.6667	0.57735	ab	64.3333	14.4684	ghijk	16	1.73205	bc	147.667	17.673	efgh	4.56667	0.11547	hijkl	16.7	0	cde	2.43333	0.378594	ab	1.96667	0.057735	fghijk
Phv11	Landrace	2.37399	0.438187	fghijk	4.2512	0.265952	bcdef	49.1821	4.03547	m	4544.91	8.67146	q	1.77439	0.00609756	m	24.0417	0.360844	cdef	13.3333	0.57735	def	42	1	cdefg	9.33333	1.1547	defgh	68.3333	2.08167	fghi	15.3333	1.52753	bc	148.333	1.1547	efgh	3.86667	0.057735	mno	14.5	0.1	hi	2.06667	0.057735	bc	1.96667	0.057735	fghijk
Phv12	Landrace	2.87866	0.278361	efgh	4.82351	0.460992	abcdef	151.463	4.01558	cd	16520.5	357.096	ef	6.82927	0.390244	cde	22.4167	0.85315	fghij	11.3333	0.57735	ghij	36.3333	1.52753	hijkl	10	0	cdefgh	55.6667	1.1547	ijk	17.6667	1.52753	bc	131	4.58258	hij	5.7	0.1	b	17.7667	0.152753	b	1.43333	0.152753	cdefg	2.13333	0.057735	bcdefg
Phv13	Landrace	1.47715	0.291015	lmn	4.53107	0.499503	abcdef	57.7973	1.9976	lm	4780.17	731.425	q	3.13773	0.223443	klm	23.4375	0.25	cdefg	15.3333	0.57735	c	45	2.64575	bcd	9.33333	0.57735	defgh	92.6667	7.63763	bcd	18.3333	3.51188	bc	180.667	13.4288	abc	3.7	0.173205	no	14.8667	0.493288	gh	1.4	0.360555	cdefg	2	0.1	efghijk
Phv14	Landrace	3.06536	0.309039	def	5.15696	0.198186	abcde	176.771	5.901	b	12205.9	826.585	hi	8.57317	0.0162602	ab	23.8958	1.80854	cdef	11	0	hij	31.3333	0.57735	lmn	8.66667	1.1547	fgh	65.3333	2.08167	ghij	15.3333	1.52753	bc	131.667	4.72582	hij	4.96667	0.208167	defgh	16.6333	0.321455	cde	1.16667	0.057735	efg	2.23333	0.057735	abcd
Phv15	Landrace	4.28406	0.29548	ab	5.22114	0.233875	abcd	145.925	6.55224	def	20579.6	170.679	bc	5.47614	0.0965909	efgh	23.125	0.165359	defghi	10.3333	0.57735	j	30	1	mno	9	1	efgh	59	6.08276	hijk	20	2.64575	abc	128.333	6.50641	hij	4.03333	0.057735	klmn	13.8667	0.251661	ij	1.96667	0.472582	bcde	1.73333	0.11547	l
Phv16	Landrace	2.13014	0.113385	ijkl	4.45819	0.364821	abcdef	161.307	1.78568	c	16202.4	77.8142	ef	6.90227	0.693182	cde	21.5208	0.295363	hijk	14.3333	0.57735	cd	42.3333	0.57735	cdef	8.33333	0.57735	gh	84	2	cdef	18.6667	4.6188	abc	167.667	2.51661	bcde	4.16667	0.057735	jklmn	16.5667	0.450925	cde	1.96667	0.208167	bcde	2.26667	0.057735	abc
Phv17	Landrace	3.00873	0.0553507	efg	4.81407	0.211224	abcdef	147.778	2.66507	de	19515.6	55.9051	cd	8.28049	0.646341	bc	28.5208	0.288675	b	11.6667	0.57735	ghij	38.6667	2.3094	fghij	12	0	abc	77.6667	5.1316	defg	16.3333	0.57735	bc	156.333	8.32666	def	5.03333	0.305505	cdefgh	17.9	0.2	b	1.63333	0.23094	bcdefg	1.96667	0.057735	fghijk
Phv18	Landrace	4.75471	0.305415	a	5.19185	0.419511	abcd	117.948	0	g	10398.6	466.478	jk	4.66886	0.304029	ghijk	24.2292	0.509033	cd	11	0	hij	34.6667	0.57735	ijklm	8.66667	1.1547	fgh	61	5.2915	hijk	16.3333	4.93288	bc	131.667	9.81495	hij	3.43333	0.057735	o	14.3667	0.11547	hij	1.43333	0.11547	cdefg	1.86667	0.057735	ijkl
Phv19	Landrace	3.75229	0.328693	bcd	4.17243	0.256726	cdef	110.084	4.31428	gh	10432.5	305.287	ijk	4.08925	0.360215	hijkl	20.3125	0.433013	k	17	0	b	47.6667	1.52753	ab	8	0	h	109	6.245	a	15.3333	1.52753	bc	197	8	a	4	0.1	lmno	16.2	0.3	de	2.36667	0.251661	ab	2.06667	0.057735	cdefghi
Phv2	Landrace	2.56885	0.210611	fghij	4.95068	0.125945	abcdef	151.029	6.95964	cd	17920	209.554	de	6.69697	0.121212	cde	24.1667	0.35539	cd	13.3333	0.57735	def	28.3333	1.1547	no	10.6667	0.57735	bcdefg	52	2.64575	jk	20.6667	4.6188	abc	125	1	ij	4.73333	0.11547	ghij	16.6333	0.351188	cde	1.43333	0.208167	cdefg	2	0.1	efghijk
Phv20	Commercial	2.24828	0.16084	hijk	4.15993	0.629459	ef	150.303	6.74881	cde	22366.9	12.5756	ab	8.05	0.534091	bc	22.9375	0.165359	defghij	19	0	a	39	0	fghij	8.66667	0.57735	fgh	72	0	efgh	17.6667	1.1547	bc	156.333	1.52753	def	4.86667	0.057735	efghi	15.7667	0.152753	efg	1.4	0.1	cdefg	1.9	0	hijkl
Phv21	Commercial	3.46829	0.0585023	cde	4.57827	0.124876	abcdef	134.015	7.27843	f	20269.1	391.666	c	6.91717	0.424242	cde	21.5	0.488141	ijk	12.3333	0.57735	fgh	36	1.73205	hijkl	9.66667	0.57735	cdefgh	56	3.4641	ijk	16.3333	1.52753	bc	130.333	4.50925	hij	4.53333	0.288675	hijkl	14.7333	0.378594	hi	1.86667	0.450925	bcdef	2.3	0.1	ab
Phv22	Landrace	2.81531	0.203501	efghi	4.59554	0.0944051	abcdef	103.698	3.81014	h	11793.4	736.298	ij	6.42258	0.22043	def	25.1042	0.460695	c	10.6667	0.57735	ij	34.3333	1.1547	jklm	9.66667	0.57735	cdefgh	59.6667	1.52753	hijk	17.3333	1.52753	bc	131.667	2.3094	hij	4.33333	0.152753	ijklm	15.9	0.2	def	1.33333	0.057735	cdefg	1.93333	0.057735	ghijkl
Phv23	Landrace	2.32338	0.241385	ghijk	5.28348	0.178036	abc	108.579	0	gh	17710.7	478.001	e	5.34141	0.0808081	efghi	30.3542	0.381881	a	18.3333	0.57735	ab	52.6667	2.3094	a	13.6667	0.57735	a	86	9.64365	cde	15.6667	1.52753	bc	186.333	14.2244	ab	7.53333	0.51316	a	19.8	0.69282	a	1.73333	0.568624	bcdef	2.43333	0.11547	a
Phv24	Landrace	2.47382	0.323326	fghij	3.91528	0.11413	f	218.108	3.66788	a	22167.9	1860.91	ab	10.0114	0.013468	a	23	0.225347	defghi	11	0	hij	25.6667	0.57735	op	8.66667	0.57735	fgh	48.6667	2.3094	k	16.3333	1.52753	bc	110.333	1.1547	j	3.86667	0.057735	mno	15.0667	0.152753	fgh	1.13333	0.11547	fg	1.93333	0.057735	ghijkl
Phv25	Commercial	2.44674	0.0559448	fghij	4.60933	0.299846	abcdef	137.768	0.601609	ef	15351.9	720.851	fg	5.90707	0.555556	efg	21.2708	0.438986	jk	12	0	fghi	37	2	ghijk	11	2.64575	bcdef	55	5.2915	ijk	17	3.60555	bc	132	5.2915	ghij	5.36667	0.152753	bcdef	16.6333	0.152753	cde	1.46667	0.251661	cdefg	1.96667	0.057735	fghijk
Phv26	Landrace	2.08346	0.070034	jklm	5.44022	0.349372	a	60.2197	2.94435	lm	7158.54	127.992	nop	2.13333	0.378788	m	24.125	0.534	cde	12.6667	0.57735	efg	23	1	p	11.3333	0.57735	abcde	83.6667	3.78594	cdef	16.6667	0.57735	bc	147.333	5.1316	efghi	5.6	0.3	bc	16.4667	0.057735	cde	2.13333	0.208167	abc	2.16667	0.057735	bcdef
Phv27	Landrace	2.10744	0.0429572	ijklm	4.10774	0.244195	def	70.1015	2.21165	kl	9689.18	89.3395	kl	5.32043	0.956989	efghi	21.7708	0.219493	ghijk	14.6667	0.57735	cd	41.6667	1.1547	cdefg	12	0	abc	96.6667	1.1547	abc	15.3333	4.04145	bc	180.333	6.65833	abc	3.8	0.1	mno	15	0.173205	fgh	1.66667	0.152753	bcdefg	2.06667	0.057735	cdefghi
Phv28	Landrace	1.67072	0.0403551	klmn	4.76436	0.45378	abcdef	81.0662	3.62983	ijk	8221.18	73.4388	lmn	3.3044	0.0604396	jklm	23.2083	0.144338	defgh	14.3333	0.57735	cd	44.6667	1.52753	bcde	11.6667	0.57735	abcd	88.6667	1.52753	cd	15.6667	0.57735	bc	175	4.58258	abcd	4.36667	0.057735	ijklm	15.9	0.34641	def	1.06667	0.11547	fg	1.96667	0.057735	fghijk
Phv3	Landrace	1.40237	0.122167	mn	5.45314	0.362034	a	117.946	0.604851	g	23045	51.7373	a	7.7451	0.301961	bcd	28.1667	0.443412	b	11	0	hij	41.6667	0.57735	cdefg	11	0	bcdef	67.6667	0.57735	ghij	23	3.60555	ab	154.333	3.51188	defg	4.8	0.173205	fghi	16.4333	0.23094	cde	1.23333	0.057735	defg	1.83333	0.057735	jkl
Phv4	Landrace	2.93035	0.181711	efgh	4.554	0.099093	abcdef	54.5848	3.05719	m	7695.92	136.028	mno	3.04377	0.212121	lm	27.4792	0.416146	b	18.6667	0.57735	a	44.3333	1.52753	bcde	9.66667	1.1547	cdefgh	69	2.64575	fghi	17.3333	1.52753	bc	159	4.3589	cde	4.56667	0.152753	hijkl	16.7667	0.321455	cd	2.93333	0.208167	a	1.96667	0.057735	fghijk
Phv5	Landrace	4.02118	0.205324	bc	5.04145	0.292057	abcdef	103.791	2.71353	h	5501.37	223.388	pq	4.87205	0.781145	fghij	22.7917	0.0360844	defghij	12	0	fghi	39.6667	2.08167	efghi	10.3333	0.57735	bcdefgh	84	4.3589	cdef	13	0	c	159	6.08276	cde	4.16667	0.057735	jklmn	14.9333	0.208167	gh	1.16667	0.305505	efg	2.03333	0.057735	defghij
Phv6	Landrace	1.10679	0.182333	n	4.75435	0.601135	abcdef	85.4567	3.26669	ij	10660.9	199.519	ijk	2.13805	0.828283	m	22.4375	0.125	efghij	11.6667	0.57735	ghij	38.3333	1.1547	fghij	9.66667	0.57735	cdefgh	72.6667	5.03322	efgh	13	1	c	145.333	6.1101	efghi	4	0.1	lmno	13.4333	0.404145	j	2	0.264575	bcd	1.8	0.1	kl
Phv7	Commercial	2.28563	0.234225	hijk	5.34177	0.149263	ab	53.6997	3.75953	m	5984.46	89.1358	opq	3.07071	0.313131	klm	24.3333	0.308305	cd	11	0	hij	40	1.73205	defgh	12	0	abc	69.6667	2.88675	fghi	17.6667	1.52753	bc	150.333	5.85947	efgh	5.46667	0.152753	bcd	16.8	0.34641	cd	1.4	0.173205	cdefg	1.96667	0.057735	fghijk
Phv8	Landrace	2.35858	0.148046	fghijk	4.73919	0.0977153	abcdef	155.49	6.04362	cd	13949.6	1411.54	gh	6.71515	0.141414	cde	27.6042	0.771396	b	11	0	hij	35	0	hijklm	10.3333	0.57735	bcdefgh	54	1	ijk	18.6667	2.08167	abc	129	3	hij	5.43333	0.208167	bcde	19	0.360555	a	0.866667	0.11547	g	2.1	0.1	bcdefgh
Phv9	Landrace	2.28609	0.124348	hijk	4.95775	0.274884	abcdef	74.5239	4.2441	jk	9474.94	68.4939	klm	3.78586	1.44444	ijkl	29.0833	0.344223	ab	14	0	cde	45.3333	3.51188	bc	10.3333	0.57735	bcdefgh	105	6.245	ab	18	1.73205	bc	192.667	8.0829	a	4.6	0.1	hijk	15.8	0.1	efg	1.13333	0.351188	fg	1.93333	0.057735	ghijkl
[truncated: 57 more columns]
