# Supplementary material for: Nutritional Characterization of Chilean Landraces of Common Bean
Source: Plants (Basel). 2024 Mar 12;13(6):817. doi: 10.3390/plants13060817 (PMC10974410; doi:10.3390/plants13060817)
Supplement: Supplementary file 1 [file plants-13-00817-s001.zip › Table S3.xlsx]

## Sheet: Sheet1
Table S3. correlation values for all nutritional traits evaluated
	Sucrose	RFO	TPC	ORAC	SP	TP	Gly.His	Thr	Val	Met	Ile	Leu	Phe	Lys	Trp	Total.EAAs	Asp	Glu	X4Hyp	Ser	Arg	Ala	Pro	Tyr	Total.NEAAs	Mn	Zn	Cu	Fe	B	Micro.elements	P	K	Ca	Mg	Macro.elements
Sucrose	1	0.0890885	0.269567	0.0711182	0.168178	-0.14554	0.286454	0.0907738	0.343832	0.065136	0.221796	0.261315	0.0960802	0.237568	0.0957045	0.259391	0.239621	0.256532	0.315436	0.0628121	-0.0171168	0.0142137	0.160624	0.0431715	0.197481	-0.181288	-0.200469	-0.33163	-0.169231	-0.14135	-0.242342	-0.192223	-0.149226	0.107629	-0.0173461	-0.141885
RFO	0.0890885	1	-0.208619	-0.0658621	-0.194834	0.385623	-0.199277	-0.237101	0.122735	0.32275	-0.0287602	0.0326638	0.0983197	0.00398303	0.420156	0.00449884	0.0576136	0.189659	-0.0254226	-0.256352	0.19765	-0.308849	0.069026	0.26123	0.102096	-0.325922	-0.165029	0.402075	-0.128881	0.354652	-0.112079	0.469026	0.268681	-0.0943406	0.0841887	0.324425
TPC	0.269567	-0.208619	1	0.763325	0.893294	-0.0862936	0.372816	0.187514	0.402463	0.345467	0.166072	0.29708	-0.0237021	0.27302	-0.323676	0.29574	0.4245	0.540844	0.529362	0.0410976	-0.11051	0.263058	0.165189	0.448683	0.426858	-0.306472	-0.388449	-0.348387	-0.415884	-0.0252546	-0.480762	0.0341438	0.133171	-0.398954	0.0594053	0.0165747
ORAC	0.0711182	-0.0658621	0.763325	1	0.813845	0.0977771	0.433341	0.216487	0.483307	0.465513	0.335317	0.41887	0.144067	0.335199	-0.193123	0.426457	0.50437	0.564806	0.584859	0.112683	0.0585422	0.265466	0.290529	0.509756	0.540096	-0.128133	-0.238385	-0.14442	-0.380166	0.301048	-0.337704	0.214693	0.158532	-0.248244	0.00490214	0.125661
SP	0.168178	-0.194834	0.893294	0.813845	1	0.0586976	0.569195	0.257132	0.446133	0.266533	0.309762	0.442557	0.0751431	0.341639	-0.244635	0.421099	0.49167	0.660703	0.461403	0.193254	-0.0339038	0.284436	0.192636	0.553658	0.554072	-0.247663	-0.295765	-0.208486	-0.367923	0.122766	-0.384664	0.0976593	0.223677	-0.482701	0.106792	0.0820503
TP	-0.14554	0.385623	-0.0862936	0.0977771	0.0586976	1	-0.101945	-0.0337498	0.00906607	0.395297	0.0524001	0.131934	0.401245	0.0421156	0.366588	0.143751	0.0376862	0.228256	-0.159761	0.137308	0.43402	-0.32432	0.235297	0.458363	0.282321	0.0853143	0.266611	0.451587	0.0794323	0.113115	0.189225	0.455843	0.509857	-0.149821	-0.00561947	0.452952
Gly.His	0.286454	-0.199277	0.372816	0.433341	0.569195	-0.101945	1	0.573857	0.708643	-0.174763	0.811102	0.823413	0.343409	0.476762	-0.102709	0.757079	0.781781	0.737853	0.2977	0.638323	0.104503	0.535578	0.229127	0.364027	0.774022	0.0284854	-0.218287	-0.0345035	-0.261452	0.136726	-0.23975	-0.053382	-0.0117235	-0.133256	0.176553	-0.0424343
Thr	0.0907738	-0.237101	0.187514	0.216487	0.257132	-0.0337498	0.573857	1	0.60803	0.0207225	0.662308	0.706305	0.806459	0.639887	-0.32431	0.830546	0.34776	0.289431	-0.161209	0.842383	0.406159	0.817583	0.653936	0.23876	0.659449	0.0191407	0.0942721	0.141419	0.0207422	-0.325518	0.0149067	-0.0498366	-0.222958	-0.0983247	0.0929689	-0.171859
Val	0.343832	0.122735	0.402463	0.483307	0.446133	0.00906607	0.708643	0.60803	1	0.265632	0.682072	0.766945	0.504432	0.663919	-0.0902054	0.828697	0.6953	0.69684	0.356442	0.452895	0.450262	0.518165	0.575608	0.4085	0.840658	-0.173142	-0.283288	-0.0574669	-0.361946	0.0658705	-0.3656	-0.021331	-0.204752	-0.154489	-0.049255	-0.171573
Met	0.065136	0.32275	0.345467	0.465513	0.266533	0.395297	-0.174763	0.0207225	0.265632	1	-0.0405471	0.0553534	0.314836	0.353231	0.0320479	0.237818	-0.0559535	0.159685	0.246925	-0.109473	0.437525	-0.10219	0.579126	0.51959	0.280213	-0.144292	-0.245716	0.0433946	-0.386547	0.211275	-0.345413	0.341654	0.201544	0.033388	-0.157493	0.246312
Ile	0.221796	-0.0287602	0.166072	0.335317	0.309762	0.0524001	0.811102	0.662308	0.682072	-0.0405471	1	0.916579	0.603312	0.587308	0.0232461	0.866252	0.722966	0.574532	0.0320421	0.781541	0.394779	0.587526	0.352001	0.278689	0.800194	-0.111806	-0.152041	0.0794803	-0.257275	0.0919164	-0.230954	-0.0299689	-0.118773	-0.0666729	0.00158775	-0.0990555
Leu	0.261315	0.0326638	0.29708	0.41887	0.442557	0.131934	0.823413	0.706305	0.766945	0.0553534	0.916579	1	0.645487	0.70627	-0.0672008	0.930751	0.751992	0.711337	0.0400761	0.789007	0.458207	0.672962	0.46965	0.384031	0.915444	-0.0924494	-0.0600914	0.109762	-0.185277	0.0560419	-0.150927	-0.00773037	-0.0838177	-0.162173	-0.0136205	-0.0900731
Phe	0.0960802	0.0983197	-0.0237021	0.144067	0.0751431	0.401245	0.343409	0.806459	0.504432	0.314836	0.603312	0.645487	1	0.64631	-0.049347	0.805509	0.194789	0.220519	-0.266632	0.755169	0.679078	0.483113	0.776005	0.358062	0.636412	0.048534	0.203869	0.37463	-0.00351113	-0.119705	0.0724099	0.192737	0.0168008	0.0225965	0.0870963	0.091095
Lys	0.237568	0.00398303	0.27302	0.335199	0.341639	0.0421156	0.476762	0.639887	0.663919	0.353231	0.587308	0.70627	0.64631	1	-0.0260372	0.83697	0.229512	0.369835	0.0105872	0.662294	0.538388	0.533991	0.801643	0.321844	0.655742	-0.336492	-0.259565	0.0459803	-0.309992	0.0315379	-0.336198	-0.213285	-0.3572	-0.12847	-0.344766	-0.351444
Trp	0.0957045	0.420156	-0.323676	-0.193123	-0.244635	0.366588	-0.102709	-0.32431	-0.0902054	0.0320479	0.0232461	-0.0672008	-0.049347	-0.0260372	1	-0.0892666	-0.0368223	0.0312586	-0.0442839	-0.0598479	0.216676	-0.468555	-0.0942048	0.086733	-0.0110645	-0.065246	-0.266124	0.124326	0.195757	0.116093	0.0798483	0.0292117	-0.0213083	0.101605	-0.181465	0.0060409
Total.EAAs	0.259391	0.00449884	0.29574	0.426457	0.421099	0.143751	0.757079	0.830546	0.828697	0.237818	0.866252	0.930751	0.805509	0.83697	-0.0892666	1	0.589092	0.600969	0.0524748	0.819402	0.562304	0.669669	0.713941	0.443781	0.900091	-0.118178	-0.123776	0.132496	-0.256377	0.0159217	-0.228476	0.00388079	-0.138496	-0.112088	-0.0324282	-0.110937
Asp	0.239621	0.0576136	0.4245	0.50437	0.49167	0.0376862	0.781781	0.34776	0.6953	-0.0559535	0.722966	0.751992	0.194789	0.229512	-0.0368223	0.589092	1	0.760125	0.453781	0.358454	0.169436	0.431274	-0.0194468	0.27589	0.763671	-0.0579543	-0.249326	-0.0917892	-0.288154	0.151701	-0.280081	0.02701	0.000561862	-0.181394	0.122961	-0.0192996
Glu	0.256532	0.189659	0.540844	0.564806	0.660703	0.228256	0.737853	0.289431	0.69684	0.159685	0.574532	0.711337	0.220519	0.369835	0.0312586	0.600969	0.760125	1	0.267084	0.332214	0.140941	0.253723	0.233063	0.721282	0.839986	-0.00433211	-0.195581	0.0307411	-0.268071	0.301426	-0.21753	0.223714	0.279958	-0.270981	0.0910273	0.206121
X4Hyp	0.315436	-0.0254226	0.529362	0.584859	0.461403	-0.159761	0.2977	-0.161209	0.356442	0.246925	0.0320421	0.0400761	-0.266632	0.0105872	-0.0442839	0.0524748	0.453781	0.267084	1	-0.275061	-0.238283	-0.0631814	-0.0739362	0.0830677	0.137335	-0.147807	-0.526119	-0.372757	-0.522328	0.189182	-0.557845	-0.0240013	-0.0736584	0.00738193	0.0786955	-0.0479067
Ser	0.0628121	-0.256352	0.0410976	0.112683	0.193254	0.137308	0.638323	0.842383	0.452895	-0.109473	0.781541	0.789007	0.755169	0.662294	-0.0598479	0.819402	0.358454	0.332214	-0.275061	1	0.413651	0.688769	0.558245	0.209984	0.66972	0.060144	0.118856	0.181724	0.0780927	-0.192036	0.0877051	-0.175946	-0.194623	-0.0351347	-0.0647633	-0.197453
Arg	-0.0171168	0.19765	-0.11051	0.0585422	-0.0339038	0.43402	0.104503	0.406159	0.450262	0.437525	0.394779	0.458207	0.679078	0.538388	0.216676	0.562304	0.169436	0.140941	-0.238283	0.413651	1	0.25696	0.561699	0.124838	0.538348	-0.0371983	0.0812839	0.0997247	0.0121793	0.0439459	0.040511	-0.0517613	-0.177202	-0.00186675	-0.179508	-0.142413
Ala	0.0142137	-0.308849	0.263058	0.265466	0.284436	-0.32432	0.535578	0.817583	0.518165	-0.10219	0.587526	0.672962	0.483113	0.533991	-0.468555	0.669669	0.431274	0.253723	-0.0631814	0.688769	0.25696	1	0.37525	0.0110149	0.564051	0.00140056	0.0570566	-0.1398	-0.00573704	-0.29564	-0.0317137	-0.237238	-0.417417	-0.163826	-0.0388586	-0.38429
Pro	0.160624	0.069026	0.165189	0.290529	0.192636	0.235297	0.229127	0.653936	0.575608	0.579126	0.352001	0.46965	0.776005	0.801643	-0.0942048	0.713941	-0.0194468	0.233063	-0.0739362	0.558245	0.561699	0.37525	1	0.445279	0.546187	-0.0553587	-0.0166903	0.22765	-0.130994	-0.0393859	-0.0980462	0.0560516	-0.119315	0.0312883	-0.183268	-0.0604003
Tyr	0.0431715	0.26123	0.448683	0.509756	0.553658	0.458363	0.364027	0.23876	0.4085	0.51959	0.278689	0.384031	0.358062	0.321844	0.086733	0.443781	0.27589	0.721282	0.0830677	0.209984	0.124838	0.0110149	0.445279	1	0.61498	0.0669074	-0.16177	0.358197	-0.301235	0.211685	-0.214196	0.58956	0.572522	-0.154421	0.13375	0.549264
Total.NEAAs	0.197481	0.102096	0.426858	0.540096	0.554072	0.282321	0.774022	0.659449	0.840658	0.280213	0.800194	0.915444	0.636412	0.655742	-0.0110645	0.900091	0.763671	0.839986	0.137335	0.66972	0.538348	0.564051	0.546187	0.61498	1	-0.016505	-0.132912	0.0979092	-0.238042	0.124372	-0.195375	0.115933	0.0443923	-0.195071	0.0079809	0.0296757
Mn	-0.181288	-0.325922	-0.306472	-0.128133	-0.247663	0.0853143	0.0284854	0.0191407	-0.173142	-0.144292	-0.111806	-0.0924494	0.048534	-0.336492	-0.065246	-0.118178	-0.0579543	-0.00433211	-0.147807	0.060144	-0.0371983	0.00140056	-0.0553587	0.0669074	-0.016505	1	0.600434	0.0819498	0.485854	-0.0536353	0.64637	0.163702	0.217858	0.455029	0.269583	0.309215
Zn	-0.200469	-0.165029	-0.388449	-0.238385	-0.295765	0.266611	-0.218287	0.0942721	-0.283288	-0.245716	-0.152041	-0.0600914	0.203869	-0.259565	-0.266124	-0.123776	-0.249326	-0.195581	-0.526119	0.118856	0.0812839	0.0570566	-0.0166903	-0.16177	-0.132912	0.600434	1	0.228987	0.638058	-0.210927	0.822521	0.0947603	0.185463	0.145455	0.134909	0.190099
Cu	-0.33163	0.402075	-0.348387	-0.14442	-0.208486	0.451587	-0.0345035	0.141419	-0.0574669	0.0433946	0.0794803	0.109762	0.37463	0.0459803	0.124326	0.132496	-0.0917892	0.0307411	-0.372757	0.181724	0.0997247	-0.1398	0.22765	0.358197	0.0979092	0.0819498	0.228987	1	0.102114	0.00607047	0.215993	0.59853	0.503263	-0.0195521	0.204429	0.542131
Fe	-0.169231	-0.128881	-0.415884	-0.380166	-0.367923	0.0794323	-0.261452	0.0207422	-0.361946	-0.386547	-0.257275	-0.185277	-0.00351113	-0.309992	0.195757	-0.256377	-0.288154	-0.268071	-0.522328	0.0780927	0.0121793	-0.00573704	-0.130994	-0.301235	-0.238042	0.485854	0.638058	0.102114	1	-0.352156	0.943898	-0.1133	-0.0579396	0.0992758	0.106992	-0.0493323
B	-0.14135	0.354652	-0.0252546	0.301048	0.122766	0.113115	0.136726	-0.325518	0.0658705	0.211275	0.0919164	0.0560419	-0.119705	0.0315379	0.116093	0.0159217	0.151701	0.301426	0.189182	-0.192036	0.0439459	-0.29564	-0.0393859	0.211685	0.124372	-0.0536353	-0.210927	0.00607047	-0.352156	1	-0.206585	0.176083	0.255297	-0.017976	-0.0116176	0.219188
Micro.elements	-0.242342	-0.112079	-0.480762	-0.337704	-0.384664	0.189225	-0.23975	0.0149067	-0.3656	-0.345413	-0.230954	-0.150927	0.0724099	-0.336198	0.0798483	-0.228476	-0.280081	-0.21753	-0.557845	0.0877051	0.040511	-0.0317137	-0.0980462	-0.214196	-0.195375	0.64637	0.822521	0.215993	0.943898	-0.206585	1	0.0219468	0.0992528	0.163718	0.160418	0.115261
P	-0.192223	0.469026	0.0341438	0.214693	0.0976593	0.455843	-0.053382	-0.0498366	-0.021331	0.341654	-0.0299689	-0.00773037	0.192737	-0.213285	0.0292117	0.00388079	0.02701	0.223714	-0.0240013	-0.175946	-0.0517613	-0.237238	0.0560516	0.58956	0.115933	0.163702	0.0947603	0.59853	-0.1133	0.176083	0.0219468	1	0.83223	-0.0585534	0.555256	0.909602
K	-0.149226	0.268681	0.133171	0.158532	0.223677	0.509857	-0.0117235	-0.222958	-0.204752	0.201544	-0.118773	-0.0838177	0.0168008	-0.3572	-0.0213083	-0.138496	0.000561862	0.279958	-0.0736584	-0.194623	-0.177202	-0.417417	-0.119315	0.572522	0.0443923	0.217858	0.185463	0.503263	-0.0579396	0.255297	0.0992528	0.83223	1	-0.0723321	0.557542	0.951102
Ca	0.107629	-0.0943406	-0.398954	-0.248244	-0.482701	-0.149821	-0.133256	-0.0983247	-0.154489	0.033388	-0.0666729	-0.162173	0.0225965	-0.12847	0.101605	-0.112088	-0.181394	-0.270981	0.00738193	-0.0351347	-0.00186675	-0.163826	0.0312883	-0.154421	-0.195071	0.455029	0.145455	-0.0195521	0.0992758	-0.017976	0.163718	-0.0585534	-0.0723321	1	0.0870145	0.148138
Mg	-0.0173461	0.0841887	0.0594053	0.00490214	0.106792	-0.00561947	0.176553	0.0929689	-0.049255	-0.157493	0.00158775	-0.0136205	0.0870963	-0.344766	-0.181465	-0.0324282	0.122961	0.0910273	0.0786955	-0.0647633	-0.179508	-0.0388586	-0.183268	0.13375	0.0079809	0.269583	0.134909	0.204429	0.106992	-0.0116176	0.160418	0.555256	0.557542	0.0870145	1	0.637103
Macro.elements	-0.141885	0.324425	0.0165747	0.125661	0.0820503	0.452952	-0.0424343	-0.171859	-0.171573	0.246312	-0.0990555	-0.0900731	0.091095	-0.351444	0.0060409	-0.110937	-0.0192996	0.206121	-0.0479067	-0.197453	-0.142413	-0.38429	-0.0604003	0.549264	0.0296757	0.309215	0.190099	0.542131	-0.0493323	0.219188	0.115261	0.909602	0.951102	0.148138	0.637103	1
