# Supplementary material for: Nutritional Characterization of Chilean Landraces of Common Bean
Source: Plants (Basel). 2024 Mar 12;13(6):817. doi: 10.3390/plants13060817 (PMC10974410; doi:10.3390/plants13060817)
Supplement: Supplementary file 1 [file plants-13-00817-s001.zip › Table S4.xlsx]

## Sheet: Hoja1
Table S4. 28 common bean accesions used.
Name	Biological Status	Accession code	Growth Habit
Alubia	Commercial	Phv1	I
Apolo	Landrace	Phv2	I
Araucano	Landrace	Phv3	I
Arroz	Landrace	Phv4	I
Arvejilla	Landrace	Phv5	III
Azufrado	Landrace	Phv6	III
Blanco Español	Commercial	Phv7	II
Cabrita/Señorita	Landrace	Phv8	III
Cimarron	Landrace	Phv9	I
Cisne	Landrace	Phv10	III
Coscorrón	Landrace	Phv11	III
Frutilla	Landrace	Phv12	III
Ganso	Landrace	Phv13	III
Hallado	Landrace	Phv14	III
Hallado Alemán	Landrace	Phv15	II
Indiano	Landrace	Phv16	III
Juanita	Landrace	Phv17	II
Manteca	Landrace	Phv18	II
Mantequilla	Landrace	Phv19	III
Miami	Commercial	Phv20	I
Negro	Commercial	Phv21	I
Pajarito	Landrace	Phv22	III
Palo	Landrace	Phv23	IV
Peumo	Landrace	Phv24	III
Rojo Canada	Commercial	Phv25	I
Sapito	Landrace	Phv26	III
Torcaza	Landrace	Phv27	II
Tortola	Landrace	Phv28	II
